# Supplementary material for: Production, Purification, and Characterization of a Novel Cysteine-Rich Anticoagulant from the Medicinal Leech and the Functional Role of Its C-Terminal Motif
Source: Biomolecules. 2025 Nov 21;15(12):1633. doi: 10.3390/biom15121633 (PMC12731043; doi:10.3390/biom15121633)
Supplement: Supplementary file 1 [file biomolecules-15-01633-s001.zip]

Archive with 1 entries (1 files):
- biomolecules-3976471-supplementary.pdf
